# Supplementary material for: Effect of Carbon Ion Radiation Induces Bystander Effect on Metastasis of A549 Cells and Metabonomic Correlation Analysis
Source: Front Oncol. 2021 Mar 2;10:601620. doi: 10.3389/fonc.2020.601620 (PMC7962605; doi:10.3389/fonc.2020.601620)
Supplement: Supplementary file 1 [file DataSheet_1.xlsx]

## Sheet: Model 1
VIP	ID	RT(min)	mass	Δppm	Name	ttest	fold change(2/1)	24-2A.CentPos	24-2B.CentPos	24-2C.CentPos	24-2D.CentPos	24-4A.CentPos	24-4B.CentPos	24-4C.CentPos	24-4D.CentPos
1.6269	150	0.596167	161.069	1	Aminoadipic acid	0.0398196	-0.18994	368554	334802	326653	309199	267303	293502	313714	299487
1.4771	176	1.30967	122.037	0	Benzoic acid	0.0190252	-0.278523	306080	279304	280034	251798	205894	230268	258019	226891
1.53796	39	8.89785	273.268	3	C16 Sphinganine	0.0017909	-0.528917	1.97834e+06	1.73258e+06	1.62177e+06	1.59764e+06	1.33789e+06	1.20081e+06	1.15116e+06	1.11338e+06
1.48884	67	0.7499	113.059	0	Creatinine	9.00413e-05	-0.794021	650594	732306	738046	808277	399265	422346	424231	443543
1.03461	36	5.27633	179.095	1	Homophenylalanine	0.0024779	0.285934	1.88065e+06	1.75628e+06	1.69001e+06	1.69817e+06	2.12797e+06	2.14125e+06	2.30271e+06	1.99308e+06
1.30671	16	4.52157	187.064	1	Indoleacrylic acid	0.0422966	-0.201126	4.43722e+06	4.37216e+06	4.25927e+06	4.41999e+06	3.56443e+06	3.80322e+06	4.41404e+06	3.43119e+06
1.20481	5	1.26907	131.095	1	Isoleucine/Leucine	0.0177772	-0.216301	1.46308e+07	1.56781e+07	1.66952e+07	1.57083e+07	1.28072e+07	1.34952e+07	1.49834e+07	1.26951e+07
1.1377	31	13.9829	390.278	2	Ketodeoxycholic acid	0.00319758	-0.368692	3.01685e+06	2.66749e+06	2.5568e+06	2.42883e+06	2.06147e+06	2.06593e+06	2.03545e+06	2.10088e+06
1.00663	26	0.608767	625.293	16	Leukotriene C4	0.00100314	2.40264	222680	274642	485811	115436	1.69632e+06	1.45223e+06	938264	1.72209e+06
1.18761	38	1.37025	197.08	1	N-Acetyl-L-Histidine	0.0415473	-0.938044	2.0073e+06	1.93696e+06	1.89068e+06	1.9129e+06	1.50512e+06	1.01098e+06	0.001	1.52782e+06
1.2787	126	1.0781	123.032	1	Niacin	0.00673286	0.507088	398119	317416	296681	257450	460911	451105	480831	411574
1.51158	235	11.1999	495.333	1	PC(16:0)	0.00388044	-0.745801	137238	172088	197736	181290	100169	102622	124190	83508.1
1.47107	226	0.700667	129.08	4	pipecolic acid	4.16622e-05	26.3573	0.001	0.001	0.001	0.001	107383	85967	68105.8	82412.1
1.21758	2	1.1342	129.043	3	Pyroglutamic acid	0.00345952	-0.44974	1.19879e+07	1.35059e+07	1.48356e+07	1.36943e+07	9.31988e+06	9.8887e+06	1.13199e+07	9.02628e+06
1.59799	70	6.25995	176.095	1	Serotonin	0.0117497	0.128946	835967	824798	866687	771741	891073	901913	926316	888349
1.44258	117	9.91792	301.299	3	Sphinganine	0.00146609	-0.528763	536387	469494	418379	453715	347257	325429	320754	308277
1.34096	23	0.758883	117.079	1	Valine/Norvaline	0.00276297	-0.34344	2.57745e+06	2.87396e+06	3.03274e+06	3.0117e+06	2.23998e+06	2.26514e+06	2.44149e+06	2.11396e+06
1.43353	43	1.84353	117.707	0	Betaine	0.0015	-0.19328	966.754	865.579	1148.59	2365.06	2863.15	5632.86	2451.65	8653.25

## Sheet: Model 2
VIP	ID	RT(min)	mass	Δppm	Name	ttest	fold change(4/2)	24-4A-NEG.CentNeg	24-4B-NEG.CentNeg	24-4C-NEG.CentNeg	24-4D-NEG.CentNeg	48-4A-NEG.CentNeg	48-4B-NEG.CentNeg	48-4C-NEG.CentNeg	48-4D-NEG.CentNeg
1.58674	46	0.750783	175.096	1	Citrulline	0.00202039	0.335678	2743.41	2564.64	2550.69	2399.83	3236.5	3326.5	3445.55	2937.46
1.74326	70	4.53768	182.058	1	Hydroxyphenyllactic acid	5.95221e-07	2.10418	576.593	597.034	684.769	529.741	2566.97	2734.36	2629.2	2337.35
1.73278	47	4.79635	176.068	0	Isopropylmalic acid	4.47765e-06	-2.42251	7788.3	7819.48	7144.03	8526.12	1458.58	769.012	2214.64	1392.09
1.50343	18	5.05708	130.063	0	Ketoleucine	0.00653959	0.44041	7332.16	7784.79	9193.05	6829.16	10563.9	11713.9	10487	9490.7
1.68236	10	1.76865	146.058	0	Methylglutaric acid	0.000166121	1.22363	17801	13864.8	15570.6	8222.71	32378.8	30524.8	34782	31829.6
1.21872	20	5.60305	193.074	0	Phenylacetylglycine	0.0558146	-0.126608	7653.81	8249.22	8412.79	8681.07	7556.14	7344.83	8106.13	7217.47
1.19155	86	5.8709	166.063	0	Phenyllactic acid	0.0639117	1.09228	0.001	845.585	1620.98	915.775	1802.88	2502.46	1658.12	1248.06
1.59854	7	1.15042	129.043	2	Pyroglutamic acid	0.00163111	1.56719	21832.4	15973.7	26088.7	0.001	47334.4	48595	48628.3	44779.9
1.57762	196	0.77765	150.053	0	Ribose	0.00235938	-1.91882	611.071	625.896	476.146	790.471	165.532	179.984	316.61	0.001
1.33164	49	1.31807	181.074	1	Tyrosine	0.028928	0.662798	2358.27	1920.13	2509.03	893.092	3039.85	3435.24	2930.5	2753.82
1.55355	129	1.15833	152.033	0	Xanthine	0.00342523	1.06221	297.201	485.169	753.195	405.112	1013.09	1121.25	853.866	1064.16
